# Supplementary material for: Hyposalivation, oral health, and Candida colonization in independent dentate elders
Source: PLoS One. 2020 Nov 25;15(11):e0242832. doi: 10.1371/journal.pone.0242832 (PMC7688165; doi:10.1371/journal.pone.0242832)
Supplement: S1 File — (XLSX) [file pone.0242832.s001.xlsx]

## Sheet: basic characteristics
Number	Gender	remaining teeth	flowrate (ml/min)		oral health status				salivation status	xerostomic drug used	subjective dry mouth signs	objective dry mouth symptoms	denture				medical conditions
					GI (gingival index)	TCI (tongue coating index)	RCI (root caries index)	brushing after meal	normal= 0				denture use	wearing denture at night	denture aged (year)	denture plaque index
	male=1							yes=1	normal= 0	yes=1	yes=1	yes=1	yes=1	yes=1			cardiovascular disease	chronic kidney disease	osteoporosis	depressive disorder	diabetes mellitus	cerebrovascular disease	dyslipidemia	asthma	osteoarthritis	hyperplasia of prostate	spondylolisthesis	thyrotoxicosis	Parkinson's disease	no underlying disease
	female=2		unstimulted	stimulated				no=0	hypo=1	no=0	n=0	no=0	n=0	n=0
4	2	28	0.2	0.95	1	5.55	16.28	1	0	0	0	1	0				0	0	1	0	0	0	0	0	0	0	0	0	0	0
6	2	26	0.55	1.5	1.13	5.55	13.46	0	0	1	1	0	0				1	0	0	0	0	0	0	0	0	0	0	0	0	0
9	1	27	0.5	1.9	1.13	44.44	7.2	0	0	1	1	0	0				1	0	0	0	0	0	0	0	0	0	0	0	0	0
15	2	28	0.35	0.8	1.04	5.55	12.5	0	0	0	1	0	0				0	0	0	0	0	0	0	0	0	0	0	0	0	1
16	2	25	0.65	1.5	0.96	0	6.25	0	0	0	0	0	0				0	0	0	0	0	0	0	0	0	0	0	0	0	1
17	1	25	0.5	1.5	1	11.11	17	0	0	1	1	0	0				1	1	0	0	0	0	0	0	0	0	0	0	0	0
18	2	24	1.2	3	0.96	0	15.62	0	0	1	1	1	0				1	1	0	0	0	0	1	0	0	0	0	0	0	0
19	2	28	0.15	1.1	1.12	33.33	8.94	0	0	1	1	1	0				0	0	1	0	0	0	0	0	1	0	0	0	0	0
20	2	23	0.15	1.1	1	0	7.95	0	0	0	1	0	0				0	0	0	0	0	0	0	0	0	0	0	0	0	1
23	2	26	0.95	2	1.23	0	4.8	0	0	1	0	0	0				1	0	0	0	0	0	1	0	0	0	0	0	0	0
24	2	26	0.4	0.8	0.96	16.66	5.77	0	0	1	1	0	0				1	0	0	0	0	0	0	0	0	0	0	1	0	0
27	2	27	0.8	1.6	1	5.55	6.48	1	0	1	0	0	0				0	0	1	0	0	0	0	0	0	0	0	0	0	0
30	1	28	0.2	1.4	1	0	9.02	0	0	1	1	0	0				0	0	0	0	0	0	0	0	0	1	0	0	0	0
31	1	32	0.65	1.8	1	0	0	1	0	0	1	0	0				0	0	0	0	0	0	0	0	0	0	0	0	0	1
34	2	28	0.35	1.4	0.21	22.22	9.68	1	0	0	0	0	0				0	0	0	0	0	0	0	0	0	0	0	0	0	1
35	2	28	0.15	0.95	1.08	11.11	14.5	0	0	0	1	1	0				0	0	0	0	0	0	0	0	0	0	0	0	0	1
36	2	26	0.3	1.2	1	11.11	1.89	1	0	0	0	0	0				0	0	0	0	0	0	0	0	0	0	0	0	0	1
38	2	27	0.2	0.95	1.07	16.67	6.89	0	0	1	1	0	0				1	0	0	0	1	0	0	0	0	0	0	0	0	0
39	2	28	0.45	2.2	1	11.11	14.5	1	0	0	0	0	0				0	0	0	0	0	0	0	0	0	0	0	0	0	1
41	2	27	0.65	1.3	0.21	27.78	21.62	0	0	1	1	0	0				0	0	0	0	0	0	0	0	0	0	0	0	0	1
46	2	23	0.6	1.6	0.46	5.55	5.15	0	0	0	1	0	0				0	0	0	0	0	0	0	0	0	0	0	0	0	1
47	2	26	0.4	0.8	0.77	2.77	3.33	0	0	1	0	0	0				0	0	0	0	0	0	0	0	1	0	0	0	0	0
48	2	27	0.3	0.9	0.96	11.11	5.34	0	0	1	1	0	0				1	0	0	0	1	0	1	0	0	0	0	0	0	0
49	2	25	0.25	0.9	1.08	0	2.29	1	0	1	1	1	0				1	0	0	0	0	0	0	0	0	0	0	0	0	0
2	2	26	0.15	0.3	1	5.55	14	0	1	1	1	0	0				1	1	0	0	0	0	0	0	0	0	0	0	0	0
3	2	28	0.4	0.6	1	33.33	13.39	0	1	1	1	1	0				0	0	0	0	0	0	0	0	0	0	0	0	0	1
5	2	26	0.15	0.6	1	33.33	5.17	0	1	1	1	1	0				1	0	0	0	0	0	0	0	0	0	0	0	0	0
7	2	27	0.05	0.3	1.08	11.11	4.45	1	1	0	1	0	0				0	0	0	0	0	0	0	0	0	0	0	0	0	1
10	2	25	0.15	0.6	1.08	5.55	3.33	1	1	1	1	1	0				1	1	0	0	0	1	1	0	0	0	0	0	0	0
11	2	26	0.22	0.6	1.17	44.44	18	1	1	1	1	0	0				1	0	0	0	0	0	0	0	0	0	0	0	0	0
12	2	27	0.35	0.4	0.96	5.55	19.23	1	1	1	1	0	0				1	0	0	1	0	0	0	0	0	0	0	0	0	0
26	2	27	0.25	0.4	1.13	0	8.65	0	1	0	0	1	0				0	0	0	0	0	0	0	0	0	0	0	0	0	1
28	2	26	0.09	0.2	0.96	50	7.69	1	1	1	1	0	0				1	0	0	0	0	0	0	0	0	0	0	0	0	0
32	1	25	0.1	0.65	1	33.33	1	1	1	1	0	1	0				1	1	0	0	0	0	0	0	0	0	0	0	0	0
33	1	28	0.05	0.85	1.5	66.67	17.04	1	1	1	1	0	0				0	0	0	0	0	0	0	0	0	0	1	0	0	0
37	1	25	0.3	0.45	1.15	38.89	5.66	0	1	1	1	1	0				0	0	0	0	0	0	0	0	0	0	1	0	0	0
44	2	28	0.05	0.1	1.69	50	9.67	0	1	1	1	1	0				0	0	0	0	0	0	0	0	0	0	0	0	1	0
45	2	24	0.4	0.6	1.29	66.66	11.11	0	1	1	0	0	0				0	0	0	0	0	0	1	0	0	0	0	0	1	0
50	2	24	0.25	0.6	1.65	33.33	9.09	0	1	1	1	1	0				1	0	0	0	0	0	1	0	0	0	0	0	0	0
52	2	24	0.1	0.2	1.85	11.11	10.4	1	1	1	1	1	0				1	0	0	0	0	1	1	0	0	0	0	0	0	0
51	2	26	0.1	0.2	2.54	55.55	9.09	0	1	1	1	1	0				1	0	0	1	0	0	0	0	0	0	0	0	0	0
53	2	25	0.1	0.6	1.5	0	15.25	0	1	1	0	0	0				1	0	0	0	0	0	1	0	0	0	0	0	0	0
1	2	26	0.5	0.7	1	33.33	14.42	0	0	1	1	0	1	1	8	31.44	0	0	0	1	0	0	0	0	0	0	0	0	0	0
8	2	20	0.25	1	1	5.55	10	1	0	0	1	1	1	0	7	37.5	0	0	0	0	0	0	0	0	0	0	0	0	0	1
13	2	23	0.25	1.1	0.96	50	13.04	1	0	1	1	0	1	1	4	46.87	1	0	0	0	0	0	0	0	0	0	0	0	0	0
29	2	25	1	2.2	1	11.11	24.24	1	0	0	1	0	1	0	9	3.13	0	0	0	0	0	0	0	0	0	0	0	0	0	1
22	2	16	0.85	1.5	1.08	22.22	10.93	1	0	1	0	0	1	1	3	59.37	1	0	0	0	1	0	0	0	0	0	0	0	0	0
25	2	20	0.3	1	1.13	11.11	8.75	1	0	0	1	0	1	0	1	29.68	0	0	0	0	0	0	0	0	0	0	0	0	0	1
40	1	20	0.35	0.7	1.07	33.33	20.79	1	0	1	0	0	1	0	9	15.62	0	0	0	0	0	0	0	0	0	0	0	0	0	1
14	2	22	0.15	0.6	1.17	16.67	12.94	1	1	1	1	1	1	0	6	68.75	0	0	0	0	0	0	0	1	0	0	0	0	0	0
21	2	24	0.25	0.6	1	16.66	10.87	1	1	0	1	1	1	0	3	34.37	0	0	0	0	0	0	0	0	0	0	0	0	0	1
42	2	20	0.1	0.2	1.19	44.44	15.79	1	1	1	1	1	1	0	1	56.25	0	0	0	0	0	0	0	0	0	0	0	0	0	0
43	2	25	0.2	0.65	0.66	0	4.9	1	1	0	0	0	1	0	7	12.5	0	0	0	0	1	0	0	0	0	0	0	0	0	1

## Sheet: Candida
Number	Age	mean logCFU/ml	salivation status	candida culture
			normal 0
			hypo 1	canidida spp	C.albicans	Multispecies	non-albicans	C.parapsilosis	C.glabrata	C.dubliniensis	C.tropicalis	C. krusei
4	65	0	0	0	0	0	0	0	0	0	0	0
6	66	0	0	0	0	0	0	0	0	0	0	0
9	65	0	0	0	0	0	0	0	0	0	0	0
15	65	0	0	0	0	0	0	0	0	0	0	0
16	71	0	0	0	0	0	0	0	0	0	0	0
17	65	0	0	0	0	0	0	0	0	0	0	0
18	80	0	0	0	0	0	0	0	0	0	0	0
19	68	0	0	0	0	0	0	0	0	0	0	0
20	69	0	0	0	0	0	0	0	0	0	0	0
23	68	0	0	0	0	0	0	0	0	0	0	0
24	67	0	0	0	0	0	0	0	0	0	0	0
27	72	0	0	0	0	0	0	0	0	0	0	0
30	70	2.57	0	1	1	0	0	0	0	0	0	0
31	80	0	0	0	0	0	0	0	0	0	0	0
34	65	0	0	0	0	0	0	0	0	0	0	0
35	67	2.92	0	1	0	0	1	0	0	1	0	0
36	68	0	0	0	0	0	0	0	0	0	0	0
38	73	3.17	0	1	1	1	1	0	0	0	1	1
39	78	2.65	0	1	1	0	0	0	0	0	0	0
41	73	0	0	0	0	0	0	0	0	0	0	0
46	69	0	0	0	0	0	0	0	0	0	0	0
47	69	2.75	0	1	1	0	0	0	0	0	0	0
48	68	0	0	0	0	0	0	0	0	0	0	0
49	92	3.66	0	1	1	0	0	0	0	0	0	0
2	79	0	1	0	0	0	0	0	0	0	0	0
3	69	2.51	1	1	1	1	1	1	0	0	0	0
5	70	3.73	1	1	1	0	0	0	0	0	0	0
7	70	0	1	0	0	0	0	0	0	0	0	0
10	79	3.81	1	1	1	0	0	0	0	0	0	0
11	78	0	1	0	0	0	0	0	0	0	0	0
12	80	3.04	1	1	1	1	1	1	0	0	0	0
26	75	2.65	1	1	0	1	1	1	0	1	0	0
28	74	4.06	1	1	1	0	0	0	0	0	0	0
32	69	0	1	0	0	0	0	0	0	0	0	0
33	75	2.79	1	1	1	0	0	0	0	0	0	0
37	69	3.33	1	1	1	0	0	0	0	0	0	0
44	69	4.76	1	1	0	1	1	0	1	1	0	0
45	74	0	1	0	0	0	0	0	0	0	0	0
50	83	0	1	0	0	0	0	0	0	0	0	0
52	79	3.49	1	1	1	0	0	0	0	0	0	0
51	68	2.76	1	1	0	0	1	0	0	1	0	0
53	82	0	1	0	0	0	0	0	0	0	0	0
1	65	3.78	0	1	1	0	0	0	0	0	0	0
8	80	0	0	0	0	0	0	0	0	0	0	0
13	65	0	0	0	0	0	0	0	0	0	0	0
29	66	3.09	0	1	1	1	1	0	0	0	0	1
22	73	3.48	0	1	0	0	1	0	1	0	0	0
25	73	3.78	0	1	1	1	1	0	1	0	0	0
40	71	0	0	0	0	0	0	0	0	0	0	0
14	71	4.96	1	1	1	0	0	0	0	0	0	0
21	67	3.7	1	1	1	1	1	0	1	0	0	0
42	68	5.13	1	1	1	1	1	1	0	0	0	0
43	79	2.59	1	1	0	0	1	0	1	0	0	0
							13
							7 (53.8%) with albicans
							9 (69.2%) = multi
